# Supplementary material for: An Activation-Specific Anti-Mac-1 Designed-Ankyrin-Repeat-Protein Attenuates Colitis in Mice
Source: Life (Basel). 2023 Jun 28;13(7):1464. doi: 10.3390/life13071464 (PMC10381548; doi:10.3390/life13071464)
Supplement: Supplementary file 1 [file life-13-01464-s001.zip]

Archive with 1 entries (1 files):
- life-2274701-supplementary.pdf
